# Supplementary material for: A Comparative Study on the Characteristics of Different Types of Camellia Oils Based on Triacylglycerol Species, Bioactive Components, Volatile Compounds, and Antioxidant Activity
Source: Foods. 2024 Sep 12;13(18):2894. doi: 10.3390/foods13182894 (PMC11431759; doi:10.3390/foods13182894)
Supplement: Supplementary file 1 [file foods-13-02894-s001.zip]

Archive with 1 entries (1 files):
- foods-3175023-supplementary.pdf
